# Supplementary material for: Foundational Movement Skills and Play Behaviors during Recess among Preschool Children: A Compositional Analysis
Source: Children (Basel). 2021 Jun 24;8(7):543. doi: 10.3390/children8070543 (PMC8306790; doi:10.3390/children8070543)
Supplement: Supplementary file 1 [file children-08-00543-s001.zip]

Archive with 1 entries (1 files):
- children-1263558-supplementary.pdf
